# Supplementary material for: PPARγ Ligands Attenuate Hypoxia-Induced Proliferation in Human Pulmonary Artery Smooth Muscle Cells through Modulation of MicroRNA-21
Source: PLoS One. 2015 Jul 24;10(7):e0133391. doi: 10.1371/journal.pone.0133391 (PMC4514882; doi:10.1371/journal.pone.0133391)
Supplement: S2 Fig — (XLSX) [file pone.0133391.s002.xlsx]

## Sheet: 5-22-15 72 hrs hyp-rosi
9S (New)	SampleName	Ct	Avg Ct
	S1-N	18.85	18.745		72 hours hypoxia +/- 24 hours rosi
	S1-N	18.64
	S2-N	18.39	18.395		N=3
	S2-N	18.4
	S3-N	18.75	18.74
	S3-N	18.73
	S1-NR	18.68	18.64
	S1-NR	18.6
	S2-NR	18.44	18.48
	S2-NR	18.52
	S3-NR	18.74	18.72
	S3-NR	18.7
	S1-H	18.93	18.93
	S1-H	18.93
	S2-H	18.88	18.835
	S2-H	18.79
	S3-H	18.75	18.665
	S3-H	18.58
	S1-HR	18.76	18.655
	S1-HR	18.55
	S2-HR	18.46	18.405
	S2-HR	18.35
	S3-HR	18.52	18.505
	S3-HR	18.49
PTEN (New1)	SampleName	Ct	Avg Ct	9S	dCt	ddCt	POWER(2,-Cell)		PTEN/9S	Normoxia	Hypoxia
	S1-N	20.72	20.73	18.745	1.985	0	1		vehicle	1	0.543936
	S1-N	20.74							rosi	0.945972	0.94124
	S2-N	20.57	20.52	18.395	2.125	0	1		SEM	0	0.0319939
	S2-N	20.47							SEM	0.0727945	0.0741683
	S3-N	20.52	20.51	18.74	1.77	0	1
	S3-N	20.5
	S1-NR	20.83	20.845	18.64	2.205	0.22	0.858565
	S1-NR	20.86
	S2-NR	20.43	20.48	18.48	2	-0.125	1.09051
	S2-NR	20.53
	S3-NR	20.64	20.66	18.72	1.94	0.17	0.888843
	S3-NR	20.68
	S1-H	21.83	21.855	18.93	2.925	0.94	0.521233
	S1-H	21.88
	S2-H	21.67	21.68	18.835	2.845	0.72	0.607097
	S2-H	21.69
	S3-H	21.38	21.425	18.665	2.76	0.99	0.503478
	S3-H	21.47
	S1-HR	20.59	20.685	18.655	2.03	0.045	0.96929
	S1-HR	20.78
	S2-HR	20.44	20.455	18.405	2.05	-0.075	1.05336
	S2-HR	20.47							C	CR	H	HR
	S3-HR	20.55	20.595	18.505	2.09	0.32	0.80107		1	0.858565	0.521233	0.96929
	S3-HR	20.64							1	1.09051	0.607097	1.05336
									1	0.888843	0.503478	0.80107
								Mean	1	0.945972	0.543936	0.94124
								SD	0	0.126084	0.0554151	0.128463
								SEM	0	0.0727945	0.0319939	0.0741683
									-	+	-	+
										*P< 0.01 vs normoxia(-)
										..+ P<0.01 vs hypoxia -

## Sheet: 04-15-13  HPASMC-PTENhypox 
Group 4-15 and 4-1				Control (R) and Hypoxia (R
Average	Fold change		2015-04-01						2015-04-15
SMC	C	CR	H	HR								Fold Change
1	1	0.656166	0.222993	1.0424			C	CR	H	HR	SMC	C	CR	H	HR
2	1	0.931425	0.943362	0.456084			0.290857	0.259939	0.279799	0.279799	1	1	0.893701	0.961983	0.961983
3	1	0.569304	0.669244	0.924487			0.171484	0.170407	0.205268	0.205268	2	1	0.993717	1.19701	1.19701
4	1	1.22792	0.379667	1.615			0.527688	0.537364	0.288582	0.265666	3	1	1.01834	0.54688	0.503453
							0.562073	0.5381	0.385338	0.454669	4	1	0.95735	0.685565	0.808915
												1	0.965776	0.847859	0.86784
											SD	0	0.0541889	0.289745	0.290668
				Control	RSG						SEM	0	0.0270945	0.144872	0.145334
					C	CR	H	HR						Cell contaminated
					1	0.893701	0.961983	0.961983
					1	0.993717	1.19701	1.19701
					1	1.01834	0.54688	0.503453
					1	0.95735	0.685565	0.808915
					1	0.656166	0.222993	1.0424
					1	0.931425	0.943362	0.456084
					1	0.569304	0.669244	0.924487
					1	1.21861	0.379667	1.60515
				Mean	1	0.904827	0.700838	0.937435
				SD	0	0.206067	0.322849	0.37063
				SEM	0	0.0728557	0.114144	0.131038
																		=
								*P< 0.01 vs. Normoxia-Control
								#P< 0.01 vs. hypox
										-	+	-	+

## Sheet: Ave miR-21-PTEN Norm vs Hypox
Averaged miR-21 expression in hypoxia time course
	24 hours							72 Hours
	Normoxia	Hypoxia						Normoxia	Hypoxia
2013-04-24	1	2.85348					4/17/2014 TGFB NA	1	1.37554
	1	1.65829						1	1.12506	From TGFB na experiment
	1							1	2.03798
2013-05-02	1	1.46845						1	1.42684
2014-03-10	1	1.49573						1	4.82298
	1	1.67108						1	9.2183
		1.5196						1	3.7796
Mean	1	1.77777						1	2.92975	From 4-1-2013 Normvs Hyp miR-21
SD	0	0.533796						1	1.14664
SEM	0	0.217921						1	1.55288
							Mean	1	2.94156		N=10
	N=6		24 Hr	72 Hr			SD	0	2.53098
							SEM	0	0.800366
										*P< 0.05 vs Normoxia-24 Hr
										#P< 0.05 vs Normoxia-72 Hr
			PTEN HPASMC Hypoxia Time course
		24 HR						72 HR			24 Hr	72 Hr
							4/27/2012 miR-21 manuscript data figures
	Normoxia	Hypoxia					Normoxia	Hypoxia
	1	0.226639					1	0.63102
	1	1.1617					1	0.60999
	1	0.735299					1	0.748685
Mean	1	0.707879				Mean	1	0.663232
SD	0	0.382229				SD	0	0.0610313
SEM	0	0.22068				SEM	0	0.0352364

## Sheet: 5-19-15 Lung PTEN
9S (new)	SampleName	Ct	Avg Ct
	N1	26.57	26.625		N=8
	N1	26.68
	N2	27.16	27.095
	N2	27.03
	N3	26.11	26.08
	N3	26.05
	N4	26.41	26.74
	N4	27.07
	N5	27.29	27.245
	N5	27.2
	N6	27.82	27.74
	N6	27.66
	N7	27.7	27.61
	N7	27.52
	N8	27.78	27.77
	N8	27.76
	H1	27.62	27.615
	H1	27.61
	H2	27.51	27.4
	H2	27.29
	H3	27.02	26.82
	H3	26.62
	H4	26.96	27.205
	H4	27.45
	H5	26.96	26.79
	H5	26.62
	H6	31.98	31.82
	H6	31.66
	H7	28.84	28.69
	H7	28.54
	H8	30.18	30.205
	H8	30.23
									0.96
PTEN (New1)	SampleName	Ct	Avg Ct	9S Avg Ct	dCt	ddCt	POWER(2,-Cell)	Fold	PTEN	Normoxia	Hypoxia
	N1	15.89	15.915	26.625	-10.71	-0.716	1.64262	1.71106		0.95985	0.668856
	N1	15.94							SEM	0.103548	0.0466761
	N2	17.32	17.345	27.095	-9.75	0.244	0.844401	0.879584
	N2	17.37
	N3	15.98	15.98	26.08	-10.1	-0.106	1.07624	1.12108
	N3	15.98
	N4	16.9	16.9	26.74	-9.84	0.154	0.898755	0.936203
	N4	16.9
	N5	17.82	17.675	27.245	-9.57	0.21375	0.862293	0.898222
	N5	17.53
	N6	18.26	18.32	27.74	-9.42	0.36375	0.777142	0.809523
	N6	18.38
	N7	18.22	18.23	27.61	-9.38	0.40375	0.755891	0.787386
	N7	18.24
	N8	18.32	18.27	27.77	-9.5	0.28375	0.821453	0.85568
	N8	18.22
	H1	18.12	18.18	27.615	-9.435	0.34875	0.785264	0.458933
	H1	18.24
	H2	17.93	17.825	27.4	-9.575	0.20875	0.865287	0.983745
	H2	17.72
	H3	17.58	17.54	26.82	-9.28	0.50375	0.705271	0.629098						Fold
	H3	17.5								Normoxia	Hypoxia			Normoxia	Hypoxia
	H4	18.09	17.965	27.205	-9.24	0.54375	0.685986	0.732731		1.64262	0.785264			1.71106	0.458933
	H4	17.84								0.844401	0.865287			0.879584	0.983745
	H5	17.2	17.29	26.79	-9.5	0.54375	0.685986	0.763715		1.07624	0.705271			1.12108	0.629098
	H5	17.38								0.898755	0.685986			0.936203	0.732731
	H6	23	22.92	31.82	-8.9	0.88375	0.541957	0.669477		0.862293	0.685986			0.898222	0.763715
	H6	22.84								0.777142	0.541957			0.809523	0.669477
	H7	19.57	19.555	28.69	-9.135	0.64875	0.637833	0.810063		0.755891	0.637833			0.787386	0.810063
	H7	19.54								0.821453	0.443268			0.85568	0.51803
	H8	21.68	21.595	30.205	-8.61	1.17375	0.443268	0.51803	Mean	0.95985	0.668856	Mean	Mean	0.999843	0.695724
	H8	21.51							SD	0.292877	0.13202		SD	0.30508	0.166817
									SEM	0.103548	0.0466761		SEM	0.107862	0.0589787
														*P< 0.05
														n=8

## Sheet: Revis 2-11-15  Ave-PTEN Hyp-rsg
Name:					T. Murphy
Date(s):					1/5/15- 1/7/15
Assay/Procedure:					Westerns of New SMC +/- 72 hrs hypoxia, +/- rosi
Sample/Cell Type:					New SMC
Treatment(s):					SMC +/- hypoxia
Data Analyzed:					Protein
Comments:					Cells were passage 7, Li-Cor
Blot A (72 hrs)	BMPR2	pAKT	AKT	PTEN	GAPDH	BMPR2/GAPDH	% Control	pAKT/AKT	% Control	PTEN/GAPDH	% Control			BMPR2- 72 hrs
SMC1-N	117.3	287.3		46.6	1036	0.113224	1	#DIV/0!	#DIV/0!	0.0449807	1			Normoxic	Hypoxic
SMC1-N+R	109.7	277.4		50.7	659	0.166464	1.47022	#DIV/0!	#DIV/0!	0.0769347	1.71039		vehicle	1	0.578272						Norm	Hypo
SMC1-H	80.2	278.9		32	999	0.0802803	0.70904	#DIV/0!	#DIV/0!	0.032032	0.712128		rosi	1.1505	0.520614						1	0.70904
SMC1-H+R	107.9	266		38.5	1294	0.0833849	0.73646	#DIV/0!	#DIV/0!	0.0297527	0.661455		SEM	0	0.111121						1	0.357266
SMC2-N	93	128.1		47	672	0.138393	1	#DIV/0!	#DIV/0!	0.0699405	1		SEM	0.176971	0.111						1	0.66851
SMC2-N+R	69.2	69.5		37.5	582	0.1189	0.859151	#DIV/0!	#DIV/0!	0.064433	0.921255									Mean	1	0.578272
SMC2-H	57.7	111.2		35.9	1167	0.049443	0.357266	#DIV/0!	#DIV/0!	0.0307626	0.43984									SD	0	0.192467
SMC2-H+R	59.9	121.1		36.8	1177	0.0508921	0.367736	#DIV/0!	#DIV/0!	0.0312659	0.447036									SEM	0	0.111121
SMC3-N	77.3	125		36.6	627	0.123285	1	#DIV/0!	#DIV/0!	0.0583732	1			PTEN- 72 hrs
SMC3-N+R	61.7	73.7		36.3	446	0.138341	1.12212	#DIV/0!	#DIV/0!	0.0813901	1.39431			Normoxic	Hypoxic
SMC3-H	82.5	151.4		42.5	1001	0.0824176	0.66851	#DIV/0!	#DIV/0!	0.0424575	0.727346		vehicle	1	0.626438
SMC3-H+R	65.9	127.2		38	1168	0.0564212	0.457647	#DIV/0!	#DIV/0!	0.0325342	0.557349		rosi	1.34199	0.55528
													SEM	0	0.0934024
Blot B (24 hrs)	BMPR2	pAKT	AKT	PTEN	GAPDH	BMPR2/GAPDH	% Control	pAKT/AKT	% Control	PTEN/GAPDH	% Control		SEM	0.229302	0.061906
SMC1-N	58	173.1		13.8	2085	0.0278177	1	#DIV/0!	#DIV/0!	0.00661871	1
SMC1-H	24.2	135.6		13.4	2487	0.0097306	0.349798	#DIV/0!	#DIV/0!	0.00538802	0.814059
SMC2-N	15.2	75.8		26.2	1557	0.00976236	1	#DIV/0!	#DIV/0!	0.0168272	1
SMC2-H	16.9	85.5		26.6	2062	0.00819593	0.839543	#DIV/0!	#DIV/0!	0.0129001	0.76662			pAKT/AKT- 72 hrs
SMC3-N	37.8	66.4		10.9	1518	0.0249012	1	#DIV/0!	#DIV/0!	0.0071805	1			Normoxic	Hypoxic
SMC3-H	25.9	41.2		13	2008	0.0128984	0.517984	#DIV/0!	#DIV/0!	0.0064741	0.901623		vehicle	1	#DIV/0!
													rosi	#DIV/0!	#DIV/0!
													SEM	0	#DIV/0!
													SEM	#DIV/0!	#DIV/0!
	BMPR2- 24 hrs				PTEN- 24 hrs					pAKT/AKT- 24 hrs
	Normoxic	Hypoxic			Normoxic	Hypoxic				Normoxic	Hypoxic
	1	0.569108			1	0.827434				1	#DIV/0!
SEM	0	0.14367		SEM	0	0.0395415			SEM	0	#DIV/0!
									PTEN Group averaged for new cells: 72 hours:
									PTEN
									Normoxia	Hypoxia
								2015-01-07	1	0.541891								****P< 0.0001
									1	0.497362
									1	0.40752
								2015-02-11	1	0.712128
									1	0.43984
									1	0.727346
								Mean	1	0.554348
								SD	0	0.136306
								SEM	0	0.0556466
RE-Run same lysates using CDK 4 instead of GAPDH								SMC
Blot A (72 hrs)	PTEN		PTEN/GAPDH	% Control				PTEN/CDK4
SMC1-N	17.7	7.4	2.39189	1				Normoxic	Hypoxic
SMC1-H	16.1	8.1	1.98765	0.830997				1	0.746838
SMC2-N	23.9	4.4	5.43182	1			SEM	0	0.0324551
SMC2-H	20.4	6.3	3.2381	0.596135
SMC3-N	23	5	4.6	1
SMC3-H	22.2	6.3	3.52381	0.766046
SMC1-N	12.8	7.5	1.70667	1
SMC1-H	10.8	8.4	1.28571	0.753348
SMC2-N	10	5.6	1.78571	1
SMC2-H	9.8	7	1.4	0.784
SMC3-N	10.7	6.1	1.7541	1
SMC3-H	10.4	7.9	1.31646	0.750503
				Normoxia	Hypoxia
				1	0.830997
				1	0.596135
				1	0.766046
				1	0.753348
				1	0.784
				1	0.750503
			Mean	1	0.746838
			SD	0	0.0794983
			SEM	0	0.0324551
							*** P< 0.0001

## Sheet: Mouse lung miR-21 -hypox -Rosi 
BYK -		3 wk hypoxi +- Rosi		n=7
													-	+	-	+
			C57BL/6
		NOR	N+R	HYP	H+R
	Sample1	0.562176	1.11526	3.60885	0.361782
	Sample2	1.08131	0.985362	1.21547	1.05655
	Sample3	1.64505	1.69119	3.84208	1.62368
	Sample4	1.08107		2.8674
	Sample5	0.656725	0.96326	1.31721	0.371374
	Sample6	1.38646	1.49771	2.17941	0.647445
	Sample7	1.09827	0.75823		0.757183
	Mean	1.07301	1.1685	2.50507	0.803003
	STDV	0.378704	0.354515	1.12404	0.478557
	SE	0.143137	0.14473	0.458889	0.19537
Normalized	Mean	1	1.089	2.33462	0.748366
	STDV	0.352937	0.330394	1.04756	0.445995
	SE	0.133397	0.134883	0.427666	0.182077
		-	+	-	+
		Normoxia	Hypoxia
				n= 6-7
		Group data figure
					n=7
											* p< 0.01 vs norm # p<0.01 vs Hypoxia

## Sheet: 10-23-13- miR-21 PTEN-Transfect
Date(s):			2013-10-03
Assay/Procedure:
Sample/Cell Type:				HPASMC		Lipofectamine RNAI- Max
Treatment(s):				48Hr Transfection
Data Analyzed:				miR-21 qRT-PCR
Comments:				Ambion miR-21 mimic 30 nM x 48 hr with Media change at 24 hours
miR-21 mimic overexpression and mRNA targets for PTEN and BMPR2 below
HPASMC	RNU6B-New	miR-21-5-P	RNU6B	miR-21	ΔΔCT	Normalized 2-ddct		Mean	SD	SEM					Aliquot
Scr-4	15.2	14.84	15.521	17.7637	0.164631	1	Scr	1	0	0				RNU-New	RNU-Old	miR-21-5-P	miR-21-5-P-Aliquot	miR-21-1
Scr-5	15.2	15.57	15.0213	15.4484	0.961179	1							Scr-4	15.521	15.0231	17.7637	18.6785	24.6141
Scr-6	15.2	15.57	15.0092	14.6372	1.67244	1							Scr-5	15.0213	15.3575	15.4484	15.0053	22.4823
Scr-7	15.2	15.57	15.2884	14.4534	2.30537	1							Scr-6	15.0092	14.8974	14.6372	14.6664	21.7109
miR-21 -4	15.2	15.57	16.2065	10.1483	86.1114	523.056	miR-21	31.2308	32.1127	18.5403			Scr-7	15.2884	15.5882	14.4534	14.8239	22.4134
miR-21 -5	15.2	15.57	16.1136	10.2824	73.5766	76.5483							Mir-21-4	16.2065	16.4365	10.1483	10.0836	21.4901
miR-21 -6	15.2	15.57	14.8555	11.8971	10.0453	6.00634							Mir-21-5	16.1136	16.2079	10.2824	10.2724	21.1727
miR-21 -7	15.2	15.57	15.9984	11.686	25.6766	11.1377							Mir-21-6	14.8555	14.8627	11.8971	12.0106	21.9094
													Mir-21-7	15.9984	15.9822	11.686	11.5013	22.8584
HPASMC	RNU6B-Old	miR-21-5-P	RNU6B	miR-21	ΔΔCT	Normalized 2-ddct		Mean	SD	SEM
Scr-4	15.21	15.57	15.0231	17.7637	0.192033	1	Scr	1	0	0
Scr-5	15.21	15.57	15.3575	15.4484	1.20505	1
Scr-6	15.21	15.57	14.8974	14.6372	1.537	1
Scr-7	15.21	15.57	15.5882	14.4534	2.81826	1
miR-21 -4	15.21	15.57	16.4365	10.1483	100.302	522.316	miR-21	26.7341	26.8871	15.5233
miR-21 -5	15.21	15.57	16.2079	10.2824	78.0062	64.7325
miR-21 -6	15.21	15.57	14.8627	11.8971	10.0258	6.52295
miR-21 -7	15.21	15.57	15.9822	11.686	25.2147	8.94693
HPASMC	RNU6B-New	miR-21 -1	RNU6B	miR-21	ΔΔCT	Normalized 2-ddct		Mean	SD	SEM
Scr-4	15.2	22.8	15.521	24.6141	0.355251	1	Scr	1	0	0
Scr-5	15.2	22.8	15.0213	22.4823	1.10115	1
Scr-6	15.2	22.8	15.0092	21.7109	1.86385	1
Scr-7	15.2	22.8	15.2884	22.4134	1.3899	1
miR-21 -4	15.2	22.8	16.2065	21.4901	4.98075	14.0204	miR-21	2.42326	2.03055	1.17234
miR-21 -5	15.2	22.8	16.1136	21.1727	5.81928	5.28473
miR-21 -6	15.2	22.8	14.8555	21.9094	1.46018	0.783422
miR-21 -7	15.2	22.8	15.9984	22.8584	1.67015	1.20163
HPASMC	RNU6B-Old	miR-21 -1	RNU6B	miR-21	ΔΔCT	Normalized 2-ddct		Mean	SD	SEM
Scr-4	15.21	22.8	15.0231	24.6141	0.249832	1	Scr	1	0	0
Scr-5	15.21	22.8	15.3575	22.4823	1.38054	1
Scr-6	15.21	22.8	14.8974	21.7109	1.7129	1
Scr-7	15.21	22.8	15.5882	22.4134	1.69912	1
miR-21 -4	15.21	22.8	16.4365	21.4901	5.80156	23.2218	miR-21	2.09502	1.6793	0.969545
miR-21 -5	15.21	22.8	16.2079	21.1727	6.16963	4.46899
miR-21 -6	15.21	22.8	14.8627	21.9094	1.45735	0.850805
miR-21 -7	15.21	22.8	15.9822	22.8584	1.64011	0.965271
HPASMC	RNU6B-New	miR-21 -5-P Aliquot	RNU6B	miR-21	ΔΔCT	Normalized 2-ddct		Mean	SD	SEM			RNU6B Old- miR-21-5 P- Use this graph
Scr-4	15.2	15.79	15.521	18.6785	0.168694	1	Scr	1	0	0
Scr-5	15.2	15.79	15.0213	15.0053	1.52198	1
Scr-6	15.2	15.79	15.0092	14.6664	1.90903	1
Scr-7	15.2	15.79	15.2884	14.8239	2.07697	1
miR-21 -4	15.2	15.79	16.2065	10.0836	104.896	621.814	miR-21	26.2422	21.9728	12.686
miR-21 -5	15.2	15.79	16.1136	10.2724	86.2906	56.6962
miR-21 -6	15.2	15.79	14.8555	12.0106	10.8146	5.665
miR-21 -7	15.2	15.79	15.9984	11.5013	33.9907	16.3655
HPASMC	RNU6B-Old	miR-21 -5-P Aliquot	RNU6B	miR-21	ΔΔCT	Normalized 2-ddct		Mean	SD	SEM
Scr-4	15.21	15.79	15.0231	18.6785	0.118635	1	Scr	1	0	0
Scr-5	15.21	15.79	15.3575	15.0053	1.90815	1
Scr-6	15.21	15.79	14.8974	14.6664	1.75442	1
Scr-7	15.21	15.79	15.5882	14.8239	2.53904	1
miR-21 -4	15.21	15.79	16.4365	10.0836	122.183	1029.91	miR-21 mimic	22.4145	18.277	10.5523
miR-21 -5	15.21	15.79	16.2079	10.2724	91.4856	47.9447
miR-21 -6	15.21	15.79	14.8627	12.0106	10.7937	6.15225
miR-21 -7	15.21	15.79	15.9822	11.5013	33.3793	13.1464
			PTEN
HPASMC	9S cont	PTEN-Cont	9S	PTEN	ΔΔCT	Normalized 2-ddct		Mean	SD	SEM			B-actin	9S	BMPR2	PTEN	TGFB
Scr-4	23.14	23.24	24.9099	23.925	2.12125	1	Scr	1	0	0		Scramble	23.7582	24.9099	29.9261	23.925	29.9335
Scr-5	23.14	23.24	24.4674	23.7983	1.70419	1						Scramble	22.6616	24.4674	28.912	23.7983	28.559
Scr-6	23.14	23.24	20.6575	22.3544	0.330595	1						Scramble	17.9074	20.6575	24.3841	22.3544	24.79
Scr-7	23.14	23.24	22.5509	22.9039	0.839126	1						Scramble	21.2406	22.5509	26.2282	22.9039	27.1088
miR-21 -4	23.14	23.24	20.6257	22.221	0.35471	0.167217	miR-21 (30 nM)	0.437783	0.311021	0.15551		miR-21 mimic	18.6545	20.6257	24.937	22.221	24.6641
miR-21 -5	23.14	23.24	20.6188	22.2793	0.339033	0.198941						miR-21 mimic	18.5388	20.6188	24.9587	22.2793	24.6801
miR-21 -6	23.14	23.24	20.5191	22.2984	0.31222	0.944416						miR-21 mimic	18.6872	20.5191	25.2451	22.2984	25.6185
miR-21 -7	23.14	23.24	20.8852	22.4208	0.369683	0.440557						miR-21 mimic	19.4074	20.8852	25.2593	22.4208	25.1504
HPASMC	B-Actin-Cont	PTEN Cont	B-Actin	PTEN	ΔΔCT	Normalized 2-ddct		Mean	SD	SEM
Scr-4	21.39	23.24	23.7582	23.925	3.21127	1	Scr	1	0	0
Scr-5	21.39	23.24	22.6616	23.7983	1.63953	1
Scr-6	21.39	23.24	17.9074	22.3544	0.165284	1
Scr-7	21.39	23.24	21.2406	22.9039	1.13814	1
miR-21 -4	21.39	23.24	18.6545	22.221	0.304298	0.0947594	miR-21 (30 nM)	0.609091	0.687672	0.343836
miR-21 -5	21.39	23.24	18.5388	22.2793	0.269717	0.164509
miR-21 -6	21.39	23.24	18.6872	22.2984	0.295003	1.78483
miR-21 -7	21.39	23.24	19.4074	22.4208	0.44645	0.392264
			BMPR2
HPASMC	9S cont	BMPR2-Cont	9S	BMPR2	ΔΔCT	Normalized 2-ddct		Mean	SD	SEM
Scr-4	23.14	27.36	24.9099	29.9261	0.575894	1	Scr	1	0	0
Scr-5	23.14	27.36	24.4674	28.912	0.855808	1
Scr-6	23.14	27.36	20.6575	24.3841	1.40773	1
Scr-7	23.14	27.36	22.5509	26.2282	1.45669	1
miR-21 -4	23.14	27.36	20.6257	24.937	0.9387	1.62999	miR-21 (30 nM)	0.955608	0.444751	0.222375
miR-21 -5	23.14	27.36	20.6188	24.9587	0.920261	1.07531
miR-21 -6	23.14	27.36	20.5191	25.2451	0.704162	0.500212
miR-21 -7	23.14	27.36	20.8852	25.2593	0.898657	0.616919
HPASMC	B-Actin-Cont	BMPR2-Cont	B-Actin	BMPR2	ΔΔCT	Normalized 2-ddct		Mean	SD	SEM
Scr-4	21.39	27.36	23.7582	29.9261	0.871821	1	Scr	1	0	0
Scr-5	21.39	27.36	22.6616	28.912	0.823335	1
Scr-6	21.39	27.36	17.9074	24.3841	0.703804	1
Scr-7	21.39	27.36	21.2406	26.2282	1.97575	1
miR-21 -4	21.39	27.36	18.6545	24.937	0.80529	0.923688	miR-21 (30 nM)	0.826881	0.161511	0.0807554
miR-21 -5	21.39	27.36	18.5388	24.9587	0.732112	0.889202
miR-21 -6	21.39	27.36	18.6872	25.2451	0.665334	0.94534
miR-21 -7	21.39	27.36	19.4074	25.2593	1.08527	0.549293

## Sheet: 3-24-14 SMC +mir21, +siPTEN
Name:				T. Murphy
Date(s):				3/21/14- 3/24/14
Assay/Procedure:				PTEN westerns of SMC +/- mir21 mimic, +/-siPTEN 72 hours
Sample/Cell Type:				SMC +/- mir21, +/- siPTEN, normoxia only
Treatment(s):				SMC +/- mir21, +/- siPTEN, normoxia only
Data Analyzed:				Protein
Comments:				Cells were passage 6, 7.5ul LFT/well
Blot A	PTEN	BMPR2	CDK4	PTEN/CDK4	% Control	BMPR2/CDK4	% Control				PTEN
S4-scr	339.9	3539	609.2	0.557945	1	5.80926	1				Normoxic
S4-100nM mir21	310.2	2502	1438.5	0.215641	0.386492	1.73931	0.299403			Scr	1
S4- 100nM siPTEN	281.8	2614	688.1	0.409533	0.734004	3.79887	0.653933			100nM mir21	0.58782
S5-scr	284.1	2605	586.6	0.484316	1	4.44085	1			100nMsiPTEN	0.757933
S5-100nM mir21	323.7	1920	1061.4	0.304975	0.629701	1.80893	0.407339			SEM	0
S5- 100nM siPTEN	210.1	1900	570.7	0.368144	0.760132	3.32924	0.749687			SEM	0.0751147
S6-scr	345.1	3278	421.9	0.817966	1	7.76961	1			SEM	0.0132271
S6-100nM mir21	463.9	3752	964.8	0.480825	0.58783	3.88889	0.500525
S6- 100nM siPTEN	505.6	3905	792.8	0.63774	0.779665	4.92558	0.633954			(SMC7 deleted from data)
S7-scr	394.4	2787	614.9	0.641405	1	4.53244	1
S7- 100nM siPTEN	393.5	2501	821	0.479294	0.747256	3.04629	0.672106
S7- 100nM siPTEN	454.8	1162	448.7	1.01359	1.58027	2.5897	0.57137
							Scramble	miR-21
							1	0.386492			BMPR2
							1	0.629701			Normoxic
							1	0.58783		Scr	1
							1	0.747256		100nM mir21	0.469844
						Mean	1	0.58782		100nMsiPTEN	0.652236
						SD	0	0.150229		SEM	0
						SEM	0	0.0751147		SEM	0.0789558
										SEM	0.0369381
				*P< 0.01

## Sheet: 07-2014 miR-21 mimic-SMC prolif
72 hour transfection with Lipofectamine RNAI Max
100 nM miR-21 mature mimic x 24 hours followed by 72 hr normoxic incubation
Data: Manual cell count using hemocytometer
Cell counts scr vs. mir21 mimic (normoxia only)
		Fold change
X10 e4 Fold change Avg		Scr	miR-21 mimic
S4-scr 15 1 1	Cell-1	1	1.4
S5-scr 19 1	Cell-2	1	1.42
S6-scr 18 1	Cell-3	1	1.39
S7-scr 13 1	Cell-4	1	1.38
	Mean	1	1.3975
S4-mir21 21 1.40 1.40	SD	0	0.0170783		*P< 0.001
S5-mir21 27 1.42	SEM	0	0.00853913
S6-mir21 25 1.39		Scramble	miR-21 mimic
S7-mir21 18 1.38

## Sheet: 5-20-14 anti-21 and21 mimic-MTT
Name:		T. Murphy
Date(s):		2014-05-20
Assay/Procedure:		MTT Proliferation Assay
Sample/Cell Type:		SMC cells
Treatment(s):		miR-21 mimic (100pm-1000 pm) x 72 hours And LNA antimiR dose response in hypoxia vs normoxia
Data Analyzed:		Cell proliferation
Comments:		Passage 7. Cells plated at 15,000/well (24 well) transfected the next day
Sample	OD 562	Avg	%Control			Normoxia	Hypoxia	SEM	SEM
Normoxia					LNA-scr	1	1.27021	0.0182226	0.0146934
SMC-4 con	0.484	0.47925	1		100 pM antimir 21	0.885237	0.985394	0.0164994	0.00535996
SMC-5 con	0.529				500 pM antimir 21	0.877413	0.953573	0.0178909	0.0103843
SMC-6 con	0.453				1 nM antimir 21	0.874283	0.926448	0.0124432	0.011158
SMC-7 con	0.451				10 nM antimir 21	0.868023	0.91445	0.0084951	0.00651121
					50 nM antimir 21	0.866458	0.848722	0.0141443	0.0064984
SMC-4 100 pM antimir 21	0.44	0.42425	0.885237
SMC-5 100 pM antimir 21	0.437
SMC-6 100 pM antimir 21	0.375
SMC-7 100 pM antimir 21	0.445			Normoxia	Hypoxia	100 pM	500 pM	1 nM	10 nM	50 nM
SMC-4 500 pM antimir 21	0.403	0.4205	0.877413
SMC-5 500 pM antimir 21	0.456				Norm	N-100pM	N-500pM	N-1nM	N-10nM	N-50nM	Hypox	H-100pM	H-500 pM	H-1nM	H-10nM	H-50nM
SMC-6 500 pM antimir 21	0.379				0.484	0.44	0.403	0.396	0.402	0.383	0.606	0.465	0.435	0.421	0.42	0.403
SMC-7 500 pM antimir 21	0.444				0.529	0.437	0.456	0.421	0.427	0.427	0.651	0.488	0.465	0.456	0.438	0.418
					0.453	0.375	0.379	0.406	0.401	0.403	0.592	0.466	0.446	0.43	0.449	0.39
SMC-4 1 nM antimir 21	0.396	0.419	0.874283		0.451	0.445	0.444	0.453	0.434	0.448	0.586	0.47	0.482	0.469	0.446	0.416
SMC-5 1 nM antimir 21	0.421			Mean	0.47925	0.42425	0.4205	0.419	0.416	0.41525	0.60875	0.47225	0.457	0.444	0.43825	0.40675
SMC-6 1 nM antimir 21	0.406			SD	0.0364452	0.0329987	0.0357817	0.0248864	0.0169902	0.0282887	0.0293868	0.0107199	0.0207686	0.0223159	0.0130224	0.0129968
SMC-7 1 nM antimir 21	0.453			SEM	0.0182226	0.0164994	0.0178909	0.0124432	0.0084951	0.0141443	0.0146934	0.00535996	0.0103843	0.011158	0.00651121	0.0064984
SMC-4 10 nM antimir 21	0.402	0.416	0.868023		Fold change
SMC-5 10 nM antimir 21	0.427				Norm	N-100pM	N-500pM	N-1nM	N-10nM	N-50nM	Hypox	H-100pM	H-500 pM	H-1nM	H-10nM	H-50nM
SMC-6 10 nM antimir 21	0.401				1	0.909091	0.832645	0.818182	0.830579	0.791322	1.25207	0.960744	0.89876	0.869835	0.867769	0.832645
SMC-7 10 nM antimir 21	0.434				1	0.826087	0.862004	0.795841	0.807183	0.807183	1.23062	0.922495	0.879017	0.862004	0.827977	0.79017
					1	0.827815	0.836645	0.896247	0.88521	0.889625	1.30684	1.0287	0.984547	0.949227	0.99117	0.860927
SMC-4 50 nM antimir 21	0.383	0.41525	0.866458		1	0.986696	0.984479	1.00443	0.962306	0.993348	1.29933	1.04213	1.06874	1.03991	0.988914	0.922395
SMC-5 50 nM antimir 21	0.427			Mean	1	0.887422	0.878943	0.878676	0.871319	0.87037	1.27222	0.988516	0.957765	0.930244	0.918957	0.851534
SMC-6 50 nM antimir 21	0.403			SD	0	0.076681	0.0715483	0.0942428	0.0689075	0.0926201	0.0368348	0.0566242	0.0870147	0.0830528	0.0836783	0.0554731
SMC-7 50 nM antimir 21	0.448			SEM	0	0.0383405	0.0357741	0.0471214	0.0344538	0.04631	0.0184174	0.0283121	0.0435074	0.0415264	0.0418392	0.0277366
Hypoxia					Scramble	100	500
SMC-4 con	0.606	0.60875	1.27021		Scramble	50 nM								Hyp LNA 1nM, 10 nM and 50 nM were P< 0.001 vs Hyp scr
SMC-5 con	0.651
SMC-6 con	0.592
SMC-7 con	0.586
SMC-4 100 pM antimir 21	0.465	0.47225	0.985394											N=4
SMC-5 100 pM antimir 21	0.488													*P<0.05 vs Scr-Normoxia
SMC-6 100 pM antimir 21	0.466													#P<0.05 vs Scr-Hypox
SMC-7 100 pM antimir 21	0.47
SMC-4 500 pM antimir 21	0.435	0.457	0.953573
SMC-5 500 pM antimir 21	0.465
SMC-6 500 pM antimir 21	0.446
SMC-7 500 pM antimir 21	0.482
SMC-4 1 nM antimir 21	0.421	0.444	0.926448
SMC-5 1 nM antimir 21	0.456
SMC-6 1 nM antimir 21	0.43
SMC-7 1 nM antimir 21	0.469
SMC-4 10 nM antimir 21	0.42	0.43825	0.91445					-	+	-	+
SMC-5 10 nM antimir 21	0.438
SMC-6 10 nM antimir 21	0.449
SMC-7 10 nM antimir 21	0.446
SMC-4 50 nM antimir 21	0.403	0.40675	0.848722
SMC-5 50 nM antimir 21	0.418
SMC-6 50 nM antimir 21	0.39
SMC-7 50 nM antimir 21	0.416
Sample	OD 562	Avg	%Control			Normoxia	SEM
Normoxia					Scr	1	0.0104795
SMC-4 siScr	0.289	0.308375	1		100 nM mir 21 mimic	1.19335	0.0165454
	0.355
SMC-5 siScr	0.313
	0.328
SMC-6 siScr	0.294
	0.324
SMC-7 siScr	0.256
	0.308
SMC-4 mir21 mimic	0.33	0.368	1.19335
	0.381
SMC-5 mir21	0.396
	0.458
SMC-6 mir21	0.332				SCR		si Scr	miR-21 mimic
	0.38			0.289	0.322	4	0.322	0.3555
SMC-7 mir21	0.311			0.355		5	0.3205	0.427
	0.356			0.313	0.3205	6	0.309	0.356				N=4
				0.328		7	0.282	0.3335				*P<0.05
				0.294	0.309	Mean	0.308375	0.368
				0.324		SD	0.0185174	0.0407083
				0.256	0.282	SEM	0.00925872	0.0203542
				0.308
						Scramble	miR-21 mimic
					miR-21 mimic	Fold	1	1.10404
				0.33	0.3555		1	1.33229
				0.381			1	1.1521
				0.396	0.427		1	1.18262
				0.458		Mean	1	1.19276
				0.332	0.356	SD	0	0.0984834
				0.38		SEM	0	0.0492417
				0.311	0.3335
				0.356
						*P< 0.01 vs Scr

[truncated: 9 more sheets: 10-26-12 ave-mIR-21 mimic PTEN, 4-28-14 anti-mir21, Ave 6-6-15 72 hrs antimir, HPASMC miR-21 , 8-1-14-Trifecta-siPTEN, 7-18-14-siPTEN-trifect-72h MTT, 5-21-15 24 hrs siPTEN, Group Ave- 10-3-14 hyp-TGFB Na, Lung TFGB mRNA]
